# Supplementary material for: Development and Evaluation of a Nanoparticle-Based Immunoassay for Rotavirus Detection: A Suitable Alternative to ELISA and PCR in Low-Income Setting
Source: Methods Protoc. 2025 Jul 17;8(4):81. doi: 10.3390/mps8040081 (PMC12286212; doi:10.3390/mps8040081)
Supplement: Supplementary file 1 [file mps-08-00081-s001.zip]

Archive with 1 entries (1 files):
- mps-3676443-supplementary.pdf
